# Supplementary material for: Plant-Based Emulsions as Dairy Cream Alternatives: Comparison of Viscoelastic Properties and Colloidal Stability of Various Model Products
Source: Foods. 2024 Apr 17;13(8):1225. doi: 10.3390/foods13081225 (PMC11049096; doi:10.3390/foods13081225)
Supplement: Supplementary file 1 [file foods-13-01225-s001.zip]

Archive with 1 entries (1 files):
- foods-2947593-supplementary.xlsx
