# Supplementary material for: Plant-Based Emulsions as Dairy Cream Alternatives: Comparison of Viscoelastic Properties and Colloidal Stability of Various Model Products
Source: Foods. 2024 Apr 17;13(8):1225. doi: 10.3390/foods13081225 (PMC11049096; doi:10.3390/foods13081225)
Supplement: Supplementary file 1 [file foods-13-01225-s001.zip › foods-2947593-supplementary.xlsx]

## Sheet: MS (frequency sweep)
Point Index	Sample Description	Action Name	Time (sequence) (s)	Time (action) (s)	Temperature (°C)	Frequency (Hz)	Complex shear strain (%)	Complex shear stress (Pa)	Shear modulus (complex component) (Pa)	Shear modulus (elastic component) (Pa)	Shear modulus (viscous component) (Pa)	Shear viscosity (complex component) (Pa.s)	Phase angle (°)	Normal force (N)	Gap (mm)	Torque (N.m)	Absolute position (rad)	Harmonic distortion (%)	tan δ
1	MS	Oscillation frequency table	394.7	70	25.01	0.1	0.100975	0.09782	96.87	94.85	19.71	154.2	11.74	-0.06005	2	1.639e-06	1.14	0.1372	0.207802
2	MS	Oscillation frequency table	470.6	145.9	25.01	0.1259	0.0998265	0.1009	101.1	98.93	20.69	127.8	11.81	-0.06095	2	1.691e-06	1.14	0.06644	0.209138
3	MS	Oscillation frequency table	543.2	218.5	25.01	0.1585	0.100046	0.1051	105	102.8	21.38	105.5	11.75	-0.06115	2	1.76e-06	1.14	0.04899	0.207977
4	MS	Oscillation frequency table	603.4	278.7	25	0.1995	0.0999007	0.1088	108.9	106.6	22.31	86.84	11.83	-0.06232	2	1.822e-06	1.14	0.03963	0.209287
5	MS	Oscillation frequency table	655.1	330.5	25	0.2512	0.100118	0.1128	112.7	110.3	23.29	71.4	11.93	-0.06113	2	1.89e-06	1.14	0.05572	0.211151
6	MS	Oscillation frequency table	699.4	374.7	25	0.3162	0.0999427	0.1157	115.8	113.4	23.61	58.29	11.76	-0.06088	2	1.939e-06	1.14	0.08077	0.208201
7	MS	Oscillation frequency table	734.6	409.9	25	0.3981	0.0997207	0.1196	119.9	117.3	24.86	47.93	11.97	-0.06222	2	2.003e-06	1.14	0.05263	0.211935
8	MS	Oscillation frequency table	766.5	441.9	25	0.5012	0.10001	0.1244	124.4	121.6	25.87	39.49	12.01	-0.06206	2	2.084e-06	1.14	0.07864	0.212747
9	MS	Oscillation frequency table	793.5	468.8	25	0.631	0.0999852	0.1284	128.5	125.6	26.98	32.41	12.12	-0.06247	2	2.152e-06	1.14	0.08224	0.214809
10	MS	Oscillation frequency table	816.2	491.5	25	0.7943	0.0999395	0.1326	132.7	129.7	28.08	26.58	12.22	-0.06274	2	2.222e-06	1.14	0.1455	0.2165
11	MS	Oscillation frequency table	837.2	512.5	25	1	0.0998757	0.1368	137	133.8	29.27	21.8	12.34	-0.0619	2	2.292e-06	1.14	0.1309	0.218759
12	MS	Oscillation frequency table	855.5	530.8	25	1.259	0.10021	0.1416	141.3	138	30.57	17.87	12.49	-0.06185	2	2.373e-06	1.14	0.1654	0.221522
13	MS	Oscillation frequency table	871.9	547.2	25	1.585	0.100114	0.1459	145.8	142.2	31.97	14.64	12.67	-0.06178	2	2.445e-06	1.141	0.1397	0.224824
14	MS	Oscillation frequency table	887	562.3	25	1.995	0.100304	0.1508	150.3	146.6	33.44	11.99	12.85	-0.06264	2	2.526e-06	1.14	0.249	0.228104
15	MS	Oscillation frequency table	901.3	576.6	25	2.512	0.100297	0.1554	154.9	150.9	35.08	9.817	13.08	-0.06247	2	2.604e-06	1.14	0.3229	0.232472
16	MS	Oscillation frequency table	914.6	589.9	25	3.162	0.100348	0.1601	159.5	155.2	36.83	8.028	13.35	-0.06192	2	2.682e-06	1.14	0.3582	0.237307
17	MS	Oscillation frequency table	927.2	602.5	25	3.981	0.100502	0.1648	164	159.3	38.86	6.555	13.71	-0.06256	2	2.761e-06	1.141	0.5733	0.243942
18	MS	Oscillation frequency table	939.3	614.7	25	5.012	0.101811	0.1712	168.1	163	41.17	5.34	14.17	-0.06277	2	2.868e-06	1.14	0.9808	0.252577
19	MS	Oscillation frequency table	951.1	626.4	25	6.31	0.100888	0.1734	171.9	166.1	44.02	4.335	14.84	-0.06247	2	2.905e-06	1.14	1.28	0.265021
20	MS	Oscillation frequency table	962.4	637.8	25	7.943	0.100259	0.1753	174.9	168.3	47.49	3.504	15.76	-0.06291	2	2.938e-06	1.14	0.446	0.282175
21	MS	Oscillation frequency table	973.5	648.9	25	10	0.095281	0.1691	177.5	169.6	52.37	2.825	17.16	-0.06258	2	2.834e-06	1.14	0.1615	0.308785
22	MS	Oscillation frequency table	984.3	659.7	25	12.59	0.094872	0.1694	178.6	168.9	57.98	2.258	18.94	-0.06049	2	2.839e-06	1.141	0.1538	0.34328
23	MS	Oscillation frequency table	995	670.4	25	15.85	0.0934783	0.1797	192.2	176.8	75.52	1.93	23.14	-0.06105	2	3.011e-06	1.14	0.05102	0.427149
24	MS	Oscillation frequency table	1006	680.9	25	19.95	0.0918507	0.198	215.5	181.3	116.6	1.719	32.75	-0.06485	2	3.317e-06	1.14	0.06216	0.643133
25	MS	Oscillation frequency table	1016	691.4	25	20	0.0998788	0.1908	191	176.3	73.52	1.52	22.63	-0.06098	2	3.197e-06	1.14	0.03201	0.417016

## Sheet: MS (shear rate sweep)
Point Index	Sample Description	Action Name	Time (sequence) (s)	Time (action) (s)	Temperature (°C)	Shear stress (Pa)	Shear rate (s-1)	Shear viscosity (Pa.s)	Normal force (N)	Gap (mm)	Torque (N.m)	Angular velocity (rad/s)	Steady state	Absolute position (rad)
1	MS	Viscometry shear rate table	364.3	60	25	0.7523	0.1	7.524	0.1998	2	3.163e-05	0.009502	1.012	6.282
2	MS	Viscometry shear rate table	399.9	95.6	25	0.783	0.1259	6.22	0.1996	2	3.292e-05	0.01196	1.005	0.4246
3	MS	Viscometry shear rate table	434.3	130	25	0.8325	0.1585	5.253	0.1995	2	3.501e-05	0.01506	1.004	0.9426
4	MS	Viscometry shear rate table	470	165.7	25	0.8893	0.1995	4.457	0.1987	2	3.739e-05	0.01896	1.005	1.619
5	MS	Viscometry shear rate table	511	206.6	25	0.9446	0.2512	3.76	0.198	2	3.972e-05	0.02387	1.006	2.596
6	MS	Viscometry shear rate table	554.6	250.2	25	0.9972	0.3162	3.153	0.1984	2	4.193e-05	0.03005	1.006	3.906
7	MS	Viscometry shear rate table	611.1	306.7	25	1.035	0.3981	2.599	0.1984	2	4.351e-05	0.03783	1.007	6.043
8	MS	Viscometry shear rate table	671	366.6	25	1.076	0.5012	2.146	0.1966	2	4.523e-05	0.04763	1.008	2.612
9	MS	Viscometry shear rate table	725.7	421.4	25	1.126	0.631	1.784	0.1965	2	4.733e-05	0.05996	1.009	5.892
10	MS	Viscometry shear rate table	782.1	477.8	25	1.176	0.7944	1.48	0.1963	2	4.944e-05	0.07548	1.01	3.865
11	MS	Viscometry shear rate table	842.1	537.8	25	1.231	1	1.231	0.1962	2	5.177e-05	0.09503	1.01	3.284
12	MS	Viscometry shear rate table	902.1	597.8	25	1.288	1.259	1.023	0.1944	2	5.418e-05	0.1196	1.011	4.177
13	MS	Viscometry shear rate table	962.1	657.8	25	1.343	1.585	0.8476	0.1963	2	5.649e-05	0.1506	1.012	0.6471
14	MS	Viscometry shear rate table	1022	717.8	25	1.388	1.995	0.6958	0.1973	2	5.838e-05	0.1896	1.012	5.739
15	MS	Viscometry shear rate table	1082	777.8	25	1.417	2.512	0.5641	0.2	2	5.959e-05	0.2387	1.016	1.211
16	MS	Viscometry shear rate table	1142	837.8	25	1.447	3.162	0.4577	0.2012	2	6.086e-05	0.3005	1.014	0.3908
17	MS	Viscometry shear rate table	1202	897.8	25	1.505	3.981	0.3781	0.2028	2	6.329e-05	0.3783	1.014	4.239
18	MS	Viscometry shear rate table	1262	957.8	25	1.612	5.012	0.3217	0.2026	2	6.78e-05	0.4763	1.009	1.396
19	MS	Viscometry shear rate table	1322	1018	25	1.755	6.31	0.2781	0.2033	2	7.379e-05	0.5996	1.009	5.952
20	MS	Viscometry shear rate table	1382	1078	25	1.936	7.944	0.2437	0.2031	2	8.139e-05	0.7548	1.009	0.977
21	MS	Viscometry shear rate table	1441	1136	25	2.163	10	0.2163	0.2033	2	9.095e-05	0.9503	1.009	0.01693
22	MS	Viscometry shear rate table	1501	1196	25	2.432	12.59	0.1931	0.2019	2	0.0001022	1.196	1.009	2.679
23	MS	Viscometry shear rate table	1550	1246	25	2.778	15.85	0.1752	0.2041	2	0.0001168	1.506	1.009	2.117
24	MS	Viscometry shear rate table	1610	1306	25	3.152	19.95	0.158	0.2036	2	0.0001325	1.896	1.008	2.772
25	MS	Viscometry shear rate table	1660	1356	25	3.634	25.12	0.1447	0.203	2	0.0001528	2.387	1.009	2.496
26	MS	Viscometry shear rate table	1711	1406	25	4.192	31.62	0.1326	0.2025	2	0.0001763	3.005	1.01	2.847
27	MS	Viscometry shear rate table	1771	1466	25	4.798	39.81	0.1205	0.2026	2	0.0002017	3.783	1.008	3.646
28	MS	Viscometry shear rate table	1826	1522	25	5.538	50.12	0.1105	0.2005	2	0.0002328	4.763	1.008	3.589
29	MS	Viscometry shear rate table	1879	1575	25	6.421	63.1	0.1018	0.2003	2	0.00027	5.996	1.009	5.994
30	MS	Viscometry shear rate table	1939	1635	25	7.4	79.44	0.09316	0.1999	2	0.0003112	7.548	1.009	0.2334
31	MS	Viscometry shear rate table	1999	1695	25	8.552	100	0.08551	0.2005	2	0.0003596	9.503	1.009	4.852

## Sheet: MSE (frequency sweep)
Point Index	Sample Description	Action Name	Time (sequence) (s)	Time (action) (s)	Temperature (°C)	Frequency (Hz)	Complex shear strain (%)	Complex shear stress (Pa)	Shear modulus (complex component) (Pa)	Shear modulus (elastic component) (Pa)	Shear modulus (viscous component) (Pa)	Shear viscosity (complex component) (Pa.s)	Phase angle (°)	Normal force (N)	Gap (mm)	Torque (N.m)	Absolute position (rad)	Harmonic distortion (%)	tan δ
1	MSE	Oscillation frequency table	416	70	25	0.1	0.0738126	0.004281	5.799	4.507	3.65	9.23	39	-0.04654	2	7.172e-08	3.294	7.793	0.809851
2	MSE	Oscillation frequency table	491.9	145.9	25	0.1259	0.100236	0.007886	7.868	6.229	4.806	9.946	37.65	-0.04603	2	1.321e-07	3.294	0.4764	0.771552
3	MSE	Oscillation frequency table	564.6	218.5	25	0.1585	0.100437	0.009383	9.342	7.506	5.562	9.382	36.54	-0.04602	2	1.572e-07	3.294	0.5682	0.741007
4	MSE	Oscillation frequency table	624.7	278.7	25	0.1995	0.0998294	0.01065	10.67	8.708	6.167	8.511	35.31	-0.04482	2	1.785e-07	3.294	0.8737	0.708199
5	MSE	Oscillation frequency table	676.5	330.5	25	0.2512	0.099864	0.01224	12.26	10.08	6.974	7.765	34.68	-0.04643	2	2.051e-07	3.294	0.3547	0.691865
6	MSE	Oscillation frequency table	720.8	374.7	25	0.3162	0.100009	0.01375	13.74	11.35	7.748	6.917	34.31	-0.04663	2	2.303e-07	3.294	0.135	0.682643
7	MSE	Oscillation frequency table	755.9	409.9	25	0.3981	0.0999922	0.01529	15.29	12.4	8.531	6.111	33.92	-0.04649	2	2.561e-07	3.294	0.1431	0.687984
8	MSE	Oscillation frequency table	787.9	441.8	25	0.5012	0.100082	0.01688	16.87	13.11	8.882	5.357	33.57	-0.04653	2	2.829e-07	3.294	1.641	0.677498
9	MSE	Oscillation frequency table	814.8	468.8	25	0.631	0.0993068	0.01181	11.89	13.21	9.121	2.999	33.68	-0.04667	2	1.979e-07	3.294	1.509	0.690462
10	MSE	Oscillation frequency table	837.5	491.5	25	0.7943	0.0996257	0.01469	14.74	13.77	9.58	2.954	36.77	-0.0465	2	2.461e-07	3.294	1.117	0.695715
11	MSE	Oscillation frequency table	858.5	512.5	25	1	0.0998851	0.01695	16.97	14.74	9.954	2.701	35.92	-0.04721	2	2.84e-07	3.294	7.159	0.675305
12	MSE	Oscillation frequency table	876.8	530.8	25	1.259	0.0999973	0.01921	19.21	15.66	11.13	2.429	35.41	-0.04622	2	3.219e-07	3.294	2.889	0.710728
13	MSE	Oscillation frequency table	893.2	547.2	25	1.585	0.100018	0.02155	21.54	17.61	12.41	2.163	35.17	-0.04748	2	3.61e-07	3.294	2.423	0.704713
14	MSE	Oscillation frequency table	908.3	562.2	25	1.995	0.100243	0.02413	24.07	19.78	13.71	1.92	34.73	-0.04706	2	4.043e-07	3.294	1.361	0.693124
15	MSE	Oscillation frequency table	922.6	576.6	25	2.512	0.100081	0.02684	26.82	22.16	15.11	1.699	34.29	-0.04785	2	4.497e-07	3.294	2.174	0.681859
16	MSE	Oscillation frequency table	935.9	589.9	25	3.162	0.100506	0.02986	29.71	24.69	16.52	1.495	33.78	-0.04869	2	5.003e-07	3.294	0.8183	0.669097
17	MSE	Oscillation frequency table	948.5	602.5	25	3.981	0.100404	0.03345	33.31	27.83	18.31	1.332	33.33	-0.04538	2	5.604e-07	3.294	0.3341	0.657923
18	MSE	Oscillation frequency table	960.7	614.6	25	5.012	0.100076	0.03795	37.92	32.01	20.33	1.204	32.42	-0.04576	2	6.358e-07	3.294	0.1995	0.635114
19	MSE	Oscillation frequency table	972.4	626.4	25	6.31	0.098726	0.04269	43.24	36.74	22.8	1.091	31.82	-0.04697	2	7.153e-07	3.294	0.1779	0.620577
20	MSE	Oscillation frequency table	983.7	637.7	25	7.943	0.0970927	0.04937	50.85	43.91	25.65	1.019	30.3	-0.04659	2	8.273e-07	3.294	0.2025	0.584149
21	MSE	Oscillation frequency table	994.9	648.8	25	10	0.0952175	0.058	60.91	53.3	29.49	0.9695	28.95	-0.04584	2	9.718e-07	3.294	0.09805	0.553283
22	MSE	Oscillation frequency table	1006	659.6	25	12.59	0.0963973	0.07187	74.56	68	30.58	0.9426	24.21	-0.04665	2	1.204e-06	3.294	0.1637	0.449706
23	MSE	Oscillation frequency table	1016	670.3	25	15.85	0.0940841	0.1097	116.6	100.3	59.48	1.171	30.66	-0.04636	2	1.839e-06	3.294	0.1023	0.44321
24	MSE	Oscillation frequency table	1027	680.9	25	19.95	0.0920081	0.1532	166.5	149.6	73.04	1.328	26.02	-0.0467	2	2.566e-06	3.294	0.238	0.488235
25	MSE	Oscillation frequency table	1037	691.4	25	20	0.099745	0.1372	137.6	124.7	58.17	1.095	25.01	-0.04691	2	2.3e-06	3.294	0.01127	0.46648

## Sheet: MSE (shear rate sweep)
Point Index	Sample Description	Action Name	Time (sequence) (s)	Time (action) (s)	Temperature (°C)	Shear stress (Pa)	Shear rate (s-1)	Shear viscosity (Pa.s)	Normal force (N)	Gap (mm)	Torque (N.m)	Angular velocity (rad/s)	Steady state	Absolute position (rad)
1	MSE	Viscometry shear rate table	334.1	25.5	25	0.5092	0.1	5.092	-0.00102	2	8.531e-06	0.01333	0.9998	3.454
2	MSE	Viscometry shear rate table	356.9	48.3	25	0.5367	0.1259	4.263	-0.001285	2	8.992e-06	0.01679	0.9989	3.836
3	MSE	Viscometry shear rate table	382.3	73.72	25.01	0.5645	0.1585	3.562	0.0003334	2	9.459e-06	0.02113	1	4.373
4	MSE	Viscometry shear rate table	408.9	100.3	25	0.5924	0.1995	2.969	-0.0001079	2	9.925e-06	0.0266	1.004	5.081
5	MSE	Viscometry shear rate table	435.4	126.8	25	0.6229	0.2512	2.48	-0.0002942	2	1.044e-05	0.03349	1.003	5.968
6	MSE	Viscometry shear rate table	468.6	160	25	0.6518	0.3162	2.061	-0.000608	2	1.092e-05	0.04217	1.003	1.084
7	MSE	Viscometry shear rate table	500.6	192	25	0.6839	0.3981	1.718	0.0005001	2	1.146e-05	0.05308	1.006	2.783
8	MSE	Viscometry shear rate table	536.6	228	25	0.7162	0.5012	1.429	0.001147	2	1.2e-05	0.06683	1.006	5.188
9	MSE	Viscometry shear rate table	585.5	277	25	0.7455	0.631	1.181	-0.001157	2	1.249e-05	0.08413	1.006	3.019
10	MSE	Viscometry shear rate table	635	326.4	25	0.7825	0.7944	0.985	0.0007061	2	1.311e-05	0.1059	1.009	1.968
11	MSE	Viscometry shear rate table	685.9	377.3	25	0.8243	1	0.8243	0.001108	2	1.381e-05	0.1333	1.008	2.472
12	MSE	Viscometry shear rate table	737.3	428.7	25	0.8753	1.259	0.6952	0.001128	2	1.467e-05	0.1679	1.009	4.817
13	MSE	Viscometry shear rate table	797.3	488.7	25	0.9338	1.585	0.5891	0.00103	2	1.565e-05	0.2113	1.009	4.93
14	MSE	Viscometry shear rate table	851.7	543.1	25	1.016	1.995	0.5092	0.002815	2	1.702e-05	0.266	1.008	0.5504
15	MSE	Viscometry shear rate table	911.7	603.1	25	1.115	2.512	0.4437	0.001589	2	1.867e-05	0.3349	1.009	1.798
16	MSE	Viscometry shear rate table	971.7	663.1	25	1.242	3.162	0.3926	0.001451	2	2.08e-05	0.4217	1.009	1.964
17	MSE	Viscometry shear rate table	1032	723.1	25	1.403	3.981	0.3525	0.001549	2	2.352e-05	0.5308	1.01	2.395
18	MSE	Viscometry shear rate table	1092	783.1	25	1.606	5.012	0.3205	0.002412	2	2.692e-05	0.6683	1.013	4.791
19	MSE	Viscometry shear rate table	1152	843.1	25	1.857	6.31	0.2943	0.002197	2	3.112e-05	0.8413	1.014	4.996
20	MSE	Viscometry shear rate table	1212	903.2	25	2.161	7.944	0.272	0.002324	2	3.62e-05	1.059	1.014	5.711
21	MSE	Viscometry shear rate table	1272	963.2	25	2.514	10	0.2514	0.003609	2	4.212e-05	1.333	1.018	4.019
22	MSE	Viscometry shear rate table	1332	1023	25	2.904	12.59	0.2306	0.003687	2	4.865e-05	1.679	1.02	4.197
23	MSE	Viscometry shear rate table	1392	1083	25	3.334	15.85	0.2103	0.004286	2	5.586e-05	2.113	1.022	5.335
24	MSE	Viscometry shear rate table	1452	1143	25	3.802	19.95	0.1906	0.003334	2	6.371e-05	2.66	1.022	1.606
25	MSE	Viscometry shear rate table	1512	1203	25	4.308	25.12	0.1715	0.004903	2	7.219e-05	3.349	1.022	1.486
26	MSE	Viscometry shear rate table	1572	1263	25	4.825	31.62	0.1526	0.005266	2	8.085e-05	4.217	1.027	3.125
27	MSE	Viscometry shear rate table	1632	1323	25	5.384	39.81	0.1352	0.00559	2	9.021e-05	5.308	1.025	1.171
28	MSE	Viscometry shear rate table	1692	1383	25	6.021	50.12	0.1201	0.005403	2	0.0001009	6.683	1.02	0.0008727
29	MSE	Viscometry shear rate table	1752	1443	25	6.952	63.1	0.1102	0.003266	2	0.0001165	8.413	1.024	2.118
30	MSE	Viscometry shear rate table	1812	1503	25	7.864	79.44	0.09899	0.003648	2	0.0001318	10.59	1.024	3.031
31	MSE	Viscometry shear rate table	1872	1563	25	8.835	100	0.08835	0.002118	2	0.000148	13.33	1.019	5.071

## Sheet: KS (frequency sweep)
Point Index	Sample Description	Action Name	Time (sequence) (s)	Time (action) (s)	Temperature (°C)	Frequency (Hz)	Complex shear strain (%)	Complex shear stress (Pa)	Shear modulus (complex component) (Pa)	Shear modulus (elastic component) (Pa)	Shear modulus (viscous component) (Pa)	Shear viscosity (complex component) (Pa.s)	Phase angle (°)	Normal force (N)	Gap (mm)	Torque (N.m)	Absolute position (rad)	Harmonic distortion (%)	tan δ
1	KS	Oscillation frequency table	396.8	70	25	0.1	0.0600341	4.482	7465	7431	711.2	11880	5.47	0.4337	2	7.509e-05	1.805	0.5039	0.0957072
2	KS	Oscillation frequency table	472.7	145.9	25.02	0.1259	0.0599421	4.547	7586	7542	817.3	9591	6.18	0.4348	2	7.619e-05	1.805	0.6714	0.108366
3	KS	Oscillation frequency table	545.3	218.5	25.01	0.1585	0.0599441	4.654	7763	7722	805.7	7796	5.96	0.4332	2	7.797e-05	1.805	0.17	0.104338
4	KS	Oscillation frequency table	605.5	278.7	25	0.1995	0.0594903	4.65	7817	7782	741.8	6235	5.45	0.4317	2	7.792e-05	1.805	0.1627	0.0953225
5	KS	Oscillation frequency table	657.3	330.5	25	0.2512	0.059867	4.722	7888	7854	728.6	4998	5.3	0.4316	2	7.912e-05	1.805	0.2128	0.092768
6	KS	Oscillation frequency table	701.6	374.8	24.99	0.3162	0.0602931	4.783	7933	7902	703.9	3993	5.09	0.4291	2	8.014e-05	1.805	0.4758	0.0890787
7	KS	Oscillation frequency table	736.8	410	25	0.3981	0.0600543	4.853	8081	8047	742.7	3231	5.27	0.4294	2	8.131e-05	1.805	0.2345	0.0922953
8	KS	Oscillation frequency table	768.8	441.9	25	0.5012	0.0600442	4.934	8217	8181	770.7	2609	5.38	0.4273	2	8.267e-05	1.805	0.137	0.0942061
9	KS	Oscillation frequency table	795.7	468.9	25	0.631	0.0599496	4.997	8335	8297	793	2102	5.46	0.4283	2	8.372e-05	1.805	0.04327	0.0955767
10	KS	Oscillation frequency table	818.4	491.6	25	0.7943	0.0598784	5.06	8451	8412	811.1	1693	5.51	0.4262	2	8.478e-05	1.805	0.05355	0.0964218
11	KS	Oscillation frequency table	839.4	512.6	25	1	0.0599724	5.134	8561	8521	827.9	1362	5.55	0.4279	2	8.602e-05	1.805	0.01962	0.09716
12	KS	Oscillation frequency table	857.7	530.9	25	1.259	0.0600019	5.207	8678	8637	844.5	1097	5.58	0.4281	2	8.725e-05	1.805	0.004707	0.097777
13	KS	Oscillation frequency table	874.1	547.3	25	1.585	0.0600387	5.272	8782	8738	872.6	881.9	5.7	0.4272	2	8.834e-05	1.805	0.02399	0.0998627
14	KS	Oscillation frequency table	889.1	562.3	25	1.995	0.0600621	5.34	8891	8845	897.3	709.2	5.79	0.427	2	8.947e-05	1.805	0.02022	0.101447
15	KS	Oscillation frequency table	903.5	576.7	25	2.512	0.0599432	5.412	9029	8982	923.8	572.1	5.87	0.4261	2	9.068e-05	1.805	0.01556	0.10285
16	KS	Oscillation frequency table	916.8	590	24.99	3.162	0.0600578	5.501	9159	9109	959.8	461	6.02	0.4252	2	9.217e-05	1.805	0.009012	0.105368
17	KS	Oscillation frequency table	929.4	602.5	24.99	3.981	0.0601589	5.581	9276	9223	992.6	370.8	6.14	0.4246	2	9.35e-05	1.805	0.01087	0.107622
18	KS	Oscillation frequency table	941.6	614.7	24.99	5.012	0.0598756	5.631	9405	9348	1031	298.7	6.3	0.4254	2	9.435e-05	1.805	0.03243	0.110291
19	KS	Oscillation frequency table	953.3	626.5	24.99	6.31	0.0601489	5.736	9537	9476	1073	240.6	6.46	0.4245	2	9.611e-05	1.805	0.04354	0.113233
20	KS	Oscillation frequency table	964.6	637.8	24.99	7.943	0.0600747	5.801	9657	9591	1129	193.5	6.71	0.4247	2	9.72e-05	1.805	0.0486	0.117715
21	KS	Oscillation frequency table	975.8	648.9	24.99	10	0.0594757	5.815	9777	9704	1197	155.6	7.03	0.4237	2	9.743e-05	1.805	0.04072	0.123351
22	KS	Oscillation frequency table	986.6	659.8	24.99	12.59	0.0612229	6.062	9902	9825	1230	125.2	7.13	0.4233	2	0.0001016	1.805	0.05097	0.125191
23	KS	Oscillation frequency table	997.3	670.5	24.98	15.85	0.0597329	5.946	9954	9875	1253	99.95	7.23	0.4223	2	9.962e-05	1.805	0.1334	0.126886
24	KS	Oscillation frequency table	1008	681	24.98	19.95	0.0583709	5.9	10110	10030	1263	80.63	7.18	0.4222	2	9.886e-05	1.805	0.04729	0.125922
25	KS	Oscillation frequency table	1018	691.5	24.98	20	0.0597284	6.073	10170	10060	1462	80.91	8.27	0.4237	2	0.0001018	1.805	0.04442	0.145328

## Sheet: KS (shear rate sweep)
Point Index	Sample Description	Action Name	Time (sequence) (s)	Time (action) (s)	Temperature (°C)	Shear stress (Pa)	Shear rate (s-1)	Shear viscosity (Pa.s)	Normal force (N)	Gap (mm)	Torque (N.m)	Angular velocity (rad/s)	Steady state	Absolute position (rad)
1	KS	Viscometry shear rate ramp	314.6	3.87	25	155.2	0.1	579.9	0.3357	2	0.002601	0.0357	0.8438	1.878
2	KS	Viscometry shear rate ramp	318.5	7.74	25	146.8	0.13	941.7	0.3078	2	0.00246	0.02079	0.8392	1.94
3	KS	Viscometry shear rate ramp	322.3	11.61	25	148.8	0.16	846.7	0.2925	2	0.002494	0.02344	0.9369	2.029
4	KS	Viscometry shear rate ramp	326.2	15.49	25	152.9	0.2	678.1	0.2837	2	0.002562	0.03007	0.9733	2.141
5	KS	Viscometry shear rate ramp	330.1	19.35	25	156.6	0.25	551.8	0.275	2	0.002624	0.03784	0.9823	2.281
6	KS	Viscometry shear rate ramp	333.9	23.22	25	160.9	0.32	452.4	0.2643	2	0.002696	0.04743	0.9858	2.455
7	KS	Viscometry shear rate ramp	337.8	27.09	25	165.2	0.4	370.4	0.2563	2	0.002768	0.05947	0.9875	2.673
8	KS	Viscometry shear rate ramp	341.7	30.97	25	169.3	0.5	304.1	0.2482	2	0.002837	0.07423	0.9834	2.946
9	KS	Viscometry shear rate ramp	345.6	34.84	25	172.4	0.63	247.6	0.2346	2	0.002888	0.09284	0.9952	3.286
10	KS	Viscometry shear rate ramp	349.4	38.71	25	175.1	0.79	202	0.2211	2	0.002934	0.1156	0.9912	3.712
11	KS	Viscometry shear rate ramp	353.3	42.58	25	178.1	1	163.9	0.21	2	0.002984	0.1449	0.9971	4.242
12	KS	Viscometry shear rate ramp	357.2	46.45	25	181.1	1.26	133.8	0.1992	2	0.003035	0.1804	0.9859	4.906
13	KS	Viscometry shear rate ramp	361	50.32	25	185.1	1.59	109.5	0.1929	2	0.003102	0.2254	0.9935	5.736
14	KS	Viscometry shear rate ramp	364.9	54.2	25	188.1	2	88.86	0.1807	2	0.003152	0.2823	0.993	0.4913
15	KS	Viscometry shear rate ramp	368.8	58.07	25	193	2.51	72.96	0.1638	2	0.003233	0.3526	0.9819	1.787
16	KS	Viscometry shear rate ramp	372.7	61.93	25	195	3.16	59.07	0.1466	2	0.003267	0.4401	0.9944	3.407
17	KS	Viscometry shear rate ramp	376.5	65.8	25	197.1	3.98	47.65	0.1305	2	0.003303	0.5517	0.9925	5.43
18	KS	Viscometry shear rate ramp	380.4	69.68	25	197.6	5.01	38.28	0.1184	2	0.00331	0.6881	1.01	1.674
19	KS	Viscometry shear rate ramp	384.3	73.55	25	201.7	6.31	31.21	0.1003	2	0.003379	0.8616	0.9842	4.838
20	KS	Viscometry shear rate ramp	388.1	77.42	25	196.7	7.94	24.43	0.1325	2	0.003296	1.074	1.022	2.503
21	KS	Viscometry shear rate ramp	392	81.29	25	188	10	18.68	0.09583	2	0.003149	1.342	1.018	1.155
22	KS	Viscometry shear rate ramp	395.9	85.16	25	186.2	12.59	14.79	0.09502	2	0.00312	1.678	1.043	1.042
23	KS	Viscometry shear rate ramp	399.7	89.03	25	175.7	15.85	11.19	0.1071	2	0.002944	2.093	0.8763	2.461
24	KS	Viscometry shear rate ramp	403.6	92.9	25	173.7	19.95	8.831	0.05338	2	0.00291	2.622	1.05	5.818
25	KS	Viscometry shear rate ramp	407.5	96.78	25	154.7	25.12	6.295	0.06091	2	0.002592	3.276	1.059	5.286
26	KS	Viscometry shear rate ramp	411.4	100.6	25	141.1	31.62	4.595	0.06476	2	0.002364	4.095	1.249	1.458
27	KS	Viscometry shear rate ramp	415.2	104.5	25	145	39.81	3.778	0.05553	2	0.00243	5.12	1.048	1.417
28	KS	Viscometry shear rate ramp	419.1	108.4	25	126.5	50.12	2.635	0.03759	2	0.00212	6.401	1.158	6.031
29	KS	Viscometry shear rate ramp	423	112.3	25	128	63.1	2.136	0.03179	2	0.002145	7.991	1.01	4.006
30	KS	Viscometry shear rate ramp	426.8	116.1	25	108.9	79.44	1.456	0.03472	2	0.001825	9.974	0.9528	2.96
31	KS	Viscometry shear rate ramp	430.7	120	25	92.42	100	0.9889	0.04682	2	0.001549	12.46	1.233	4.794

## Sheet: KSE (frequency sweep)
Point Index	Sample Description	Action Name	Time (sequence) (s)	Time (action) (s)	Temperature (°C)	Frequency (Hz)	Complex shear strain (%)	Complex shear stress (Pa)	Shear modulus (complex component) (Pa)	Shear modulus (elastic component) (Pa)	Shear modulus (viscous component) (Pa)	Shear viscosity (complex component) (Pa.s)	Phase angle (°)	Normal force (N)	Gap (mm)	Torque (N.m)	Absolute position (rad)	Harmonic distortion (%)	tan δ
1	KSE	Oscillation frequency table	391	70	25	0.1	0.100279	0.3817	380.6	374.2	69.35	605.7	10.5	-0.01228	2	6.395e-06	0.003562	0.5209	0.185329
2	KSE	Oscillation frequency table	466.9	145.9	25	0.1259	0.0999444	0.3891	389.3	382.6	71.72	492.2	10.62	-0.01242	2	6.519e-06	0.003821	0.1021	0.187454
3	KSE	Oscillation frequency table	539.5	218.5	25	0.1585	0.103589	0.3877	374.3	367.3	71.87	375.9	11.07	-0.01448	2	6.496e-06	0.003565	0.8814	0.195671
4	KSE	Oscillation frequency table	599.7	278.7	25	0.1995	0.100031	0.407	406.9	399.6	76.45	324.5	10.83	-0.01268	2	6.819e-06	0.003563	0.04459	0.191316
5	KSE	Oscillation frequency table	651.5	330.4	25	0.2512	0.0999454	0.4179	418.1	410.8	77.74	264.9	10.71	-0.01196	2	7.002e-06	0.003562	0.03698	0.189241
6	KSE	Oscillation frequency table	695.7	374.7	25	0.3162	0.0998264	0.4259	426.6	419.2	79.42	214.7	10.73	-0.01187	2	7.136e-06	0.003568	0.03251	0.189456
7	KSE	Oscillation frequency table	730.9	409.9	25	0.3981	0.100232	0.4388	437.8	430.2	81.45	175	10.72	-0.013	2	7.353e-06	0.003575	0.05119	0.189331
8	KSE	Oscillation frequency table	762.9	441.8	25	0.5012	0.10024	0.449	447.9	440.1	83.28	142.2	10.72	-0.0127	2	7.523e-06	0.003595	0.06907	0.18923
9	KSE	Oscillation frequency table	789.8	468.8	25	0.631	0.100235	0.4589	457.8	449.9	84.96	115.5	10.7	-0.01191	2	7.689e-06	0.003635	0.06848	0.188842
10	KSE	Oscillation frequency table	812.5	491.5	25	0.7943	0.0999975	0.4684	468.4	460.2	87.24	93.85	10.73	-0.01262	2	7.848e-06	0.003694	0.06388	0.18957
11	KSE	Oscillation frequency table	833.5	512.5	25	1	0.100619	0.464	461.1	452.4	89.41	73.39	11.18	-0.0124	2	7.774e-06	0.003761	0.07236	0.197635
12	KSE	Oscillation frequency table	851.8	530.8	25	1.259	0.100124	0.4694	468.8	459.3	93.57	59.26	11.51	-0.01096	2	7.864e-06	0.003816	0.1261	0.203723
13	KSE	Oscillation frequency table	868.2	547.2	25	1.585	0.100052	0.4811	480.8	470.8	97.76	48.28	11.73	-0.01143	2	8.06e-06	0.003819	0.09126	0.207647
14	KSE	Oscillation frequency table	883.3	562.2	25	1.995	0.0997923	0.5058	506.9	496.5	102.3	40.43	11.65	-0.01184	2	8.475e-06	0.003729	0.2627	0.206042
15	KSE	Oscillation frequency table	897.6	576.6	25	2.512	0.100134	0.5216	520.9	509.9	106.5	33	11.79	-0.01235	2	8.739e-06	0.003582	0.2164	0.208864
16	KSE	Oscillation frequency table	910.9	589.9	25	3.162	0.100385	0.5359	533.8	521.9	112	26.87	12.11	-0.01071	2	8.979e-06	0.003642	0.2912	0.2146
17	KSE	Oscillation frequency table	923.5	602.5	25	3.981	0.1006	0.5511	547.8	534.7	118.9	21.9	12.54	-0.01133	2	9.233e-06	0.003827	0.482	0.222368
18	KSE	Oscillation frequency table	935.7	614.6	25	5.012	0.101267	0.5705	563.4	549	126.8	17.89	13	-0.01258	2	9.56e-06	0.003569	0.5962	0.230965
19	KSE	Oscillation frequency table	947.4	626.4	25	6.31	0.100942	0.5848	579.3	563.4	134.9	14.61	13.47	-0.01222	2	9.798e-06	0.003824	0.2867	0.239439
20	KSE	Oscillation frequency table	958.7	637.7	25	7.943	0.100681	0.6023	598.2	580.3	145.3	11.99	14.06	-0.01336	2	1.009e-05	0.003599	0.1504	0.250388
21	KSE	Oscillation frequency table	969.9	648.8	25	10	0.100371	0.6221	619.8	599.5	157.3	9.864	14.7	-0.0122	2	1.042e-05	0.003567	0.1216	0.262385
22	KSE	Oscillation frequency table	980.7	659.7	25	12.59	0.104036	0.6699	643.9	620.6	171.7	8.141	15.46	-0.01196	2	1.122e-05	0.003564	0.06408	0.276668
23	KSE	Oscillation frequency table	991.4	670.4	25	15.85	0.0951684	0.6564	689.7	661.3	195.9	6.926	16.5	-0.01158	2	1.1e-05	0.00371	0.1466	0.296235
24	KSE	Oscillation frequency table	1002	680.9	25	19.95	0.0882822	0.6586	746.1	710.5	227.6	5.951	17.76	-0.01087	2	1.104e-05	0.003579	0.2062	0.320338
25	KSE	Oscillation frequency table	1012	691.4	25	20	0.099753	0.7236	725.4	696.4	203.2	5.773	16.27	-0.01174	2	1.212e-05	0.003826	0.01487	0.291786

## Sheet: KSE (shear rate sweep)
Point Index	Sample Description	Action Name	Time (sequence) (s)	Time (action) (s)	Temperature (°C)	Shear stress (Pa)	Shear rate (s-1)	Shear viscosity (Pa.s)	Normal force (N)	Gap (mm)	Torque (N.m)	Angular velocity (rad/s)	Steady state	Absolute position (rad)
1	KSE	Viscometry shear rate table	374.8	60	25	5.605	0.1001	56	-0.005913	2	9.391e-05	0.01335	1.01	0.8041
2	KSE	Viscometry shear rate table	420.9	106.1	25	6.006	0.126	47.67	-0.005757	2	0.0001006	0.0168	1.004	1.578
3	KSE	Viscometry shear rate table	474.3	159.5	25	6.579	0.1586	41.48	-0.008228	2	0.0001102	0.02115	0.9987	2.706
4	KSE	Viscometry shear rate table	514.5	199.7	25	7.278	0.1995	36.48	-0.008473	2	0.0001219	0.0266	0.996	3.776
5	KSE	Viscometry shear rate table	547.1	232.3	25	7.996	0.2512	31.83	-0.008238	2	0.000134	0.0335	1.003	4.868
6	KSE	Viscometry shear rate table	607.1	292.4	25	9.153	0.3163	28.94	-0.009042	2	0.0001534	0.04217	0.9851	1.115
7	KSE	Viscometry shear rate table	649.9	335.2	25	10.62	0.3981	26.68	-0.008571	2	0.000178	0.05309	1.004	3.387
8	KSE	Viscometry shear rate table	709.9	395.2	25	12.81	0.5013	25.56	-0.008953	2	0.0002146	0.06684	0.9983	1.113
9	KSE	Viscometry shear rate table	767.6	452.9	25	14.96	0.631	23.7	-0.007836	2	0.0002506	0.08414	1.004	5.967
10	KSE	Viscometry shear rate table	827.6	512.9	25	17.69	0.7942	22.28	-0.00607	2	0.0002964	0.1059	1.014	6.039
11	KSE	Viscometry shear rate table	887.7	572.9	25	21.36	1	21.35	-0.007286	2	0.0003578	0.1334	0.9938	1.472
12	KSE	Viscometry shear rate table	947.7	632.9	25	24.86	1.259	19.75	-0.007943	2	0.0004165	0.1678	0.9626	5.261
13	KSE	Viscometry shear rate table	989.4	674.6	25	29.35	1.585	18.52	-0.007502	2	0.0004917	0.2113	0.9944	1.506
14	KSE	Viscometry shear rate table	1035	720.4	25	32.2	1.995	16.14	-0.008875	2	0.0005395	0.266	0.9953	1.124
15	KSE	Viscometry shear rate table	1095	780.4	25	34.62	2.512	13.78	-0.01099	2	0.00058	0.3349	1.008	2.369
16	KSE	Viscometry shear rate table	1155	840.4	25	38.28	3.162	12.1	-0.01165	2	0.0006414	0.4217	1.014	2.536
17	KSE	Viscometry shear rate table	1215	900.5	25	41.18	3.981	10.34	-0.01255	2	0.00069	0.5308	0.9955	2.967
18	KSE	Viscometry shear rate table	1255	939.8	25	44.06	5.012	8.79	-0.01617	2	0.0007382	0.6683	1.007	4.096
19	KSE	Viscometry shear rate table	1315	999.8	25	48.86	6.31	7.743	-0.0113	2	0.0008186	0.8413	1.02	4.301
20	KSE	Viscometry shear rate table	1375	1060	25	53.82	7.944	6.775	-0.01033	2	0.0009017	1.059	0.9743	5.007
21	KSE	Viscometry shear rate table	1435	1120	25	57.48	10	5.747	-0.009003	2	0.000963	1.333	1	3.327
22	KSE	Viscometry shear rate table	1495	1180	25	61.64	12.59	4.896	-0.001167	2	0.001033	1.679	0.99	3.517
23	KSE	Viscometry shear rate table	1553	1238	25	65.89	15.85	4.157	0.002363	2	0.001104	2.113	0.9918	1.476
24	KSE	Viscometry shear rate table	1580	1266	25	70.65	19.95	3.54	0.004962	2	0.001184	2.66	1.003	5.242
25	KSE	Viscometry shear rate table	1601	1286	25	75.69	25.12	3.013	0.008698	2	0.001268	3.349	1	3.428
26	KSE	Viscometry shear rate table	1621	1306	25	81.27	31.62	2.57	0.00913	2	0.001362	4.217	1.008	0.1893
27	KSE	Viscometry shear rate table	1646	1331	25	87.08	39.81	2.187	0.01045	2	0.001459	5.308	1.005	0.43
28	KSE	Viscometry shear rate table	1673	1358	25	93.08	50.12	1.857	0.01013	2	0.00156	6.683	1.003	1.949
29	KSE	Viscometry shear rate table	1693	1378	25	100.5	63.1	1.593	0.01376	2	0.001684	8.413	1.003	1.422
30	KSE	Viscometry shear rate table	1721	1406	25	107.8	79.44	1.357	0.01362	2	0.001806	10.59	1.007	4.656
31	KSE	Viscometry shear rate table	1741	1426	25	116.8	100	1.168	0.01597	2	0.001958	13.33	1.003	2.454

## Sheet: OS (frequency sweep)
Point Index	Sample Description	Action Name	Time (sequence) (s)	Time (action) (s)	Temperature (°C)	Frequency (Hz)	Complex shear strain (%)	Complex shear stress (Pa)	Shear modulus (complex component) (Pa)	Shear modulus (elastic component) (Pa)	Shear modulus (viscous component) (Pa)	Shear viscosity (complex component) (Pa.s)	Phase angle (°)	Normal force (N)	Gap (mm)	Torque (N.m)	Absolute position (rad)	Harmonic distortion (%)	tan δ
1	OS	Oscillation frequency table	396.6	70	24.98	0.1	0.0994758	1.223	1229	1217	172.7	1956	8.08	-0.101	2	2.049e-05	3.375	0.3777	0.141906
2	OS	Oscillation frequency table	472.5	145.9	24.98	0.1259	0.0996797	1.283	1287	1274	179.5	1627	8.02	-0.1055	2	2.15e-05	3.376	0.01311	0.140895
3	OS	Oscillation frequency table	545.2	218.5	24.98	0.1585	0.099876	1.343	1344	1332	183.8	1350	7.86	-0.1071	2	2.25e-05	3.375	0.1314	0.137988
4	OS	Oscillation frequency table	605.3	278.7	24.99	0.1995	0.0998677	1.393	1395	1382	191.2	1113	7.88	-0.1059	2	2.334e-05	3.375	0.06713	0.13835
5	OS	Oscillation frequency table	657.1	330.5	25	0.2512	0.100029	1.441	1441	1427	199.2	912.9	7.95	-0.1052	2	2.415e-05	3.375	0.03751	0.139594
6	OS	Oscillation frequency table	701.4	374.7	25	0.3162	0.0999849	1.484	1484	1470	206.6	747	8	-0.1049	2	2.487e-05	3.375	0.1166	0.140544
7	OS	Oscillation frequency table	736.6	409.9	25	0.3981	0.100121	1.528	1526	1511	215	610.3	8.1	-0.1043	2	2.561e-05	3.375	0.08362	0.14229
8	OS	Oscillation frequency table	768.5	441.9	25	0.5012	0.100033	1.565	1564	1548	228.1	496.8	8.38	-0.1039	2	2.622e-05	3.375	0.1136	0.147351
9	OS	Oscillation frequency table	795.5	468.8	25	0.631	0.100118	1.607	1606	1588	238.4	405	8.54	-0.1047	2	2.693e-05	3.375	0.01702	0.150126
10	OS	Oscillation frequency table	818.1	491.5	25	0.7943	0.100134	1.647	1644	1625	250.7	329.5	8.77	-0.103	2	2.759e-05	3.376	0.02603	0.154277
11	OS	Oscillation frequency table	839.2	512.6	25	1	0.100014	1.685	1685	1664	263	268.1	8.98	-0.1039	2	2.823e-05	3.376	0.03696	0.158053
12	OS	Oscillation frequency table	857.5	530.8	25	1.259	0.100135	1.73	1728	1705	277.9	218.4	9.26	-0.1039	2	2.898e-05	3.376	0.02693	0.162991
13	OS	Oscillation frequency table	873.9	547.3	25	1.585	0.100157	1.779	1777	1752	296.9	178.4	9.62	-0.1034	2	2.981e-05	3.376	0.04474	0.169463
14	OS	Oscillation frequency table	888.9	562.3	25	1.995	0.100278	1.826	1821	1793	314.6	145.2	9.95	-0.1039	2	3.059e-05	3.376	0.1104	0.17546
15	OS	Oscillation frequency table	903.3	576.6	25	2.512	0.100203	1.871	1867	1837	333.7	118.3	10.29	-0.1033	2	3.135e-05	3.375	0.05387	0.181655
16	OS	Oscillation frequency table	916.6	589.9	25	3.162	0.100526	1.928	1917	1884	356	96.5	10.7	-0.1023	2	3.23e-05	3.375	0.07172	0.18896
17	OS	Oscillation frequency table	929.1	602.5	25	3.981	0.100484	1.985	1975	1938	380.5	78.96	11.11	-0.1014	2	3.325e-05	3.376	0.05359	0.196336
18	OS	Oscillation frequency table	941.3	614.7	25.01	5.012	0.100647	2.045	2032	1991	407.3	64.52	11.56	-0.1014	2	3.427e-05	3.375	0.07012	0.204571
19	OS	Oscillation frequency table	953.1	626.4	25.01	6.31	0.100677	2.109	2094	2048	437.9	52.83	12.07	-0.1008	2	3.533e-05	3.376	0.0885	0.213818
20	OS	Oscillation frequency table	964.4	637.8	25.01	7.943	0.100351	2.17	2163	2111	472.7	43.34	12.62	-0.1006	2	3.637e-05	3.375	0.1419	0.223922
21	OS	Oscillation frequency table	975.5	648.9	25.01	10	0.0992845	2.222	2238	2178	513.6	35.62	13.27	-0.1009	2	3.723e-05	3.375	0.06998	0.235813
22	OS	Oscillation frequency table	986.3	659.7	25.01	12.59	0.101499	2.356	2321	2255	549.7	29.34	13.7	-0.1007	2	3.947e-05	3.375	0.03893	0.243769
23	OS	Oscillation frequency table	997	670.4	25.01	15.85	0.100293	2.413	2406	2333	587.4	24.16	14.13	-0.1002	2	4.043e-05	3.376	0.1299	0.251779
24	OS	Oscillation frequency table	1008	680.9	25.01	19.95	0.0998824	2.544	2547	2462	650.2	20.31	14.79	-0.101	2	4.262e-05	3.376	0.2958	0.264094
25	OS	Oscillation frequency table	1018	691.5	25.01	20	0.0999565	2.549	2550	2462	664.5	20.29	15.1	-0.1	2	4.271e-05	3.376	0.01964	0.269903

## Sheet: OS (shear rate sweep)
Point Index	Sample Description	Action Name	Time (sequence) (s)	Time (action) (s)	Temperature (°C)	Shear stress (Pa)	Shear rate (s-1)	Shear viscosity (Pa.s)	Normal force (N)	Gap (mm)	Torque (N.m)	Angular velocity (rad/s)	Steady state	Absolute position (rad)
1	OS	Viscometry shear rate table	385	38.1	25	36.84	0.09999	368.4	-0.01656	2	0.0006172	0.01333	1.034	3.886
2	OS	Viscometry shear rate table	405.1	58.21	25	39.26	0.1259	311.9	-0.01606	2	0.0006579	0.01678	1.018	4.224
3	OS	Viscometry shear rate table	425.2	78.31	25	43	0.1585	271.3	-0.01428	2	0.0007205	0.02113	1.012	4.649
4	OS	Viscometry shear rate table	445.3	98.42	25	48.14	0.1995	241.3	-0.01337	2	0.0008066	0.02661	1.01	5.183
5	OS	Viscometry shear rate table	465.4	118.5	25	54.63	0.2512	217.5	-0.01056	2	0.0009154	0.03349	1.004	5.857
6	OS	Viscometry shear rate table	485.5	138.7	25	61.97	0.3162	196	-0.006992	2	0.001038	0.04217	1.006	0.4213
7	OS	Viscometry shear rate table	505.6	158.8	25	68.88	0.3981	173	-0.005354	2	0.001154	0.05308	1.012	1.488
8	OS	Viscometry shear rate table	525.8	178.9	25	74.87	0.5012	149.4	-0.003893	2	0.001254	0.06683	1.016	2.831
9	OS	Viscometry shear rate table	545.9	199	25	80.24	0.631	127.2	-0.00407	2	0.001344	0.08413	1.017	4.522
10	OS	Viscometry shear rate table	566	219.1	25	85.32	0.7944	107.4	-0.003079	2	0.00143	0.1059	1.011	0.368
11	OS	Viscometry shear rate table	586.1	239.2	25	91	1	90.99	-0.00254	2	0.001525	0.1333	1.011	3.047
12	OS	Viscometry shear rate table	606.2	259.3	25	97.45	1.259	77.41	-0.00101	2	0.001633	0.1679	1.009	0.1371
13	OS	Viscometry shear rate table	626.3	279.4	25	105.1	1.585	66.31	0.002275	2	0.001761	0.2113	1.01	4.386
14	OS	Viscometry shear rate table	646.4	299.5	25	113.2	1.995	56.76	0.005148	2	0.001898	0.266	1.012	3.45
15	OS	Viscometry shear rate table	666.5	319.6	25	123.2	2.512	49.05	0.008424	2	0.002064	0.3349	1.005	3.897
16	OS	Viscometry shear rate table	686.6	339.7	25	134.2	3.162	42.42	0.01244	2	0.002248	0.4217	1.005	6.089
17	OS	Viscometry shear rate table	706.7	359.9	25	146.5	3.981	36.8	0.01673	2	0.002455	0.5308	1.007	4.189
18	OS	Viscometry shear rate table	726.8	380	25	160.3	5.012	31.99	0.02167	2	0.002686	0.6683	1.008	5.05
19	OS	Viscometry shear rate table	747	400.1	25	175.7	6.31	27.84	0.02865	2	0.002944	0.8413	1.007	3.11
20	OS	Viscometry shear rate table	767.1	420.2	25	192.6	7.944	24.25	0.03315	2	0.003227	1.059	1.011	5.551
21	OS	Viscometry shear rate table	787.2	440.3	25	212.3	10	21.23	0.04663	2	0.003557	1.333	1.006	0.9418
22	OS	Viscometry shear rate table	807.3	460.4	25	233.5	12.59	18.55	0.05299	2	0.003912	1.679	1.009	3.257
23	OS	Viscometry shear rate table	827.4	480.5	25	256.6	15.85	16.19	0.06344	2	0.004299	2.113	1.01	1.737
24	OS	Viscometry shear rate table	847.5	500.6	25	281.9	19.95	14.13	0.07351	2	0.004723	2.66	1.009	4.954
25	OS	Viscometry shear rate table	867.6	520.7	25	307.8	25.12	12.26	0.08881	2	0.005158	3.349	1.011	3.137
26	OS	Viscometry shear rate table	887.7	540.8	25	335.7	31.62	10.61	0.09855	2	0.005624	4.217	1.01	6.206
27	OS	Viscometry shear rate table	907.8	561	25	362.1	39.81	9.094	0.1137	2	0.006066	5.308	1.023	6.103
28	OS	Viscometry shear rate table	928	581.1	25	383.8	50.12	7.657	0.1299	2	0.00643	6.683	1.032	2.204
29	OS	Viscometry shear rate table	948.6	601.7	25.01	390.5	63.1	6.188	0.1397	2	0.006543	8.413	1.034	5.889
30	OS	Viscometry shear rate table	971.4	624.5	25.01	391.9	79.44	4.933	0.1536	2	0.006566	10.59	1.023	2.343
31	OS	Viscometry shear rate table	1088	741.4	25.01	296.2	100	2.962	0.1396	2	0.004963	13.33	0.97	2.876

[truncated: 8 more sheets: OSE (frequency sweep), OSE (shear rate sweep), OKS (frequency sweep), OKS (shear rate sweep), OKSE (frequency sweep), OKSE (shear rate sweep), RSL (frequency sweep), RSL (shear rate sweep)]
